# Supplementary material for: The Effects of Massage Guns on Performance and Recovery: A Systematic Review
Source: J Funct Morphol Kinesiol. 2023 Sep 18;8(3):138. doi: 10.3390/jfmk8030138 (PMC10532323; doi:10.3390/jfmk8030138)
Supplement: Supplementary file 1 [file jfmk-08-00138-s001.zip]

Archive with 1 entries (1 files):
- jfmk-2581287-supplementary.pdf
